# Supplementary material for: Comprehensive analysis of copper-metabolism-related genes about prognosis and immune microenvironment in osteosarcoma
Source: Sci Rep. 2023 Sep 12;13:15059. doi: 10.1038/s41598-023-42053-w (PMC10497601; doi:10.1038/s41598-023-42053-w)
Supplement: Supplementary file 1 — Supplementary Information. [file 41598_2023_42053_MOESM1_ESM.zip]

Archive with 3 entries (2 files):
- supplementary data/Supplement table.xlsx
- supplementary data/Supplementary figure.docx
- supplementary data/
