# Supplementary material for: Comprehensive analysis of copper-metabolism-related genes about prognosis and immune microenvironment in osteosarcoma
Source: Sci Rep. 2023 Sep 12;13:15059. doi: 10.1038/s41598-023-42053-w (PMC10497601; doi:10.1038/s41598-023-42053-w)
Supplement: Supplementary file 1 — Supplementary Information. [file 41598_2023_42053_MOESM1_ESM.zip › supplementary data/Supplement table.xlsx]

## Sheet: TableS1
Table S1 Copper-metabolism-related genes
AOC1
CP
GPC1
ATP6AP1
TFRC
SNCB
MOXD1
DCT
GSK3B
MT3
HEPH
AP1B1
ACR
ADNP
MAP1LC3A
XIAP
CCDC22
HAMP
AP1S1
SOD3
CCND1
SLC11A2
CUTA
LOX
RNF7
IL1A
STEAP3
LOXL3
ABCB6
NFE2L2
PARK7
FOXO3
CUTC
PIK3CA
ATP7B
DBH
MT1G
MT2A
BECN1
STEAP4
LOXL1
AANAT
SCO2
AOC3
AOC2
XAF1
SCO1
LOXL2
APC
P2RX4
MDM2
COG2
SLC31A2
SLC31A1
ADAM10
LOXL4
COX17
SORD
CYP1A1
TP53
SOD1
APP
AKT1
MTF2
ARF1
SUMF1
SNCA
SPATA5
PAM
FOXO1
ADAM17
ANKRD9
STEAP2
ATP13A2
S100A12
ALB
CASP3
STEAP1
ATP7A
COX11
COA6
ADAM9
MT1E
CDK1
PTEN
PRND
PRNP
COMMD1
SNCG
CCS
ATOX1
JUN
LACC1
HEPHL1
F8
HSF1
ATP6V0A2
SP1
SNAI3
BACE1
MAPT
TMPRSS6
MT1X
MTF1
S100A13
S100A5
MT1F
MT.CO2
F5
MT.CO1
DAXX
MT1H
MT1A
MT1M
LCAT
ANG
COX19
AQP1

## Sheet: TableS2
Table S2 DEGs_clusters
Genes	logFC	AveExpr	t	P.Value	adj.P.Val	B
ZYX	-0.849808	5.414	-7.146	2.9616e-10	5.38774e-06	12.8627
GALNT14	1.80463	2.85545	6.86662	1.04501e-09	9.50545e-06	11.7035
RHBDL2	1.89589	3.78786	6.63674	2.92188e-09	1.77183e-05	10.7578
CGREF1	1.79761	3.15746	6.44783	6.75266e-09	3.07111e-05	9.98706
INSC	1.73943	3.64306	6.39463	8.5382e-09	3.10654e-05	9.77117
MSC	-1.75197	2.76873	-6.2753	1.44214e-08	4.37256e-05	9.28885
COL13A1	1.41072	2.70194	6.21147	1.90633e-08	4.95428e-05	9.03207
ANO5	1.97812	3.45175	5.93353	6.35362e-08	0.000141703	7.92445
COL11A2	2.61175	4.56399	5.91062	7.01035e-08	0.000141703	7.83397
KIF25	0.747999	0.997292	5.81104	1.0733e-07	0.000195254	7.4422
C14orf180	0.707693	0.687601	5.78025	1.22367e-07	0.000202373	7.32162
GLIPR1	-0.942347	2.41743	-5.74573	1.41703e-07	0.000214822	7.1867
PANX3	2.81304	5.22778	5.70533	1.68178e-07	0.000235345	7.02921
DUSP18	-0.454755	1.35877	-5.57544	2.90735e-07	0.000373287	6.52601
FOXP1	-0.870226	2.07627	-5.56185	3.07789e-07	0.000373287	6.47362
SMAD9	1.01351	2.16347	5.54303	3.33022e-07	0.000378646	6.40121
KAZALD1	1.37216	3.93804	5.51002	3.82287e-07	0.000399824	6.27444
RCOR2	1.44514	4.62936	5.50182	3.95604e-07	0.000399824	6.24298
ITGA5	-0.964302	4.54162	-5.47111	4.49609e-07	0.000430073	6.12541
MYH9	-0.784097	6.80437	-5.44828	4.94395e-07	0.000430073	6.03818
SP7	2.08992	5.9146	5.42564	5.43116e-07	0.000430073	5.95185
CCDC71L	-0.814078	2.05811	-5.42242	5.50418e-07	0.000430073	5.93958
PXN	-0.557143	3.57724	-5.42191	5.5158e-07	0.000430073	5.93765
EHD2	-0.894754	5.30334	-5.41357	5.70984e-07	0.000430073	5.90589
SEMA3B	1.24272	2.68233	5.40524	5.91019e-07	0.000430073	5.87422
DSE	-0.704478	1.7654	-5.3523	7.35556e-07	0.000514663	5.67331
PLXDC2	-0.936156	2.48064	-5.31511	8.57269e-07	0.000566134	5.53273
SLC36A2	1.35433	1.86146	5.30583	8.90577e-07	0.000566134	5.49774
PDGFD	1.32086	3.76774	5.3026	9.02479e-07	0.000566134	5.48555
TMTC2	1.04822	2.9487	5.26309	1.06119e-06	0.00061944	5.33686
GNAI1	1.03338	3.61091	5.24885	1.12484e-06	0.00061944	5.2834
ABCB6	0.56083	1.53004	5.24391	1.14779e-06	0.00061944	5.26487
CPE	1.59155	7.71554	5.2293	1.21835e-06	0.00061944	5.21012
SUGCT	-0.792862	1.77974	-5.22624	1.23368e-06	0.00061944	5.19865
LPAR3	1.19663	1.5924	5.21853	1.27309e-06	0.00061944	5.1698
FAM189A2	0.765311	1.07188	5.21672	1.28251e-06	0.00061944	5.16303
COL24A1	1.24187	2.55914	5.21575	1.28756e-06	0.00061944	5.15943
FGFR3	1.61437	3.81074	5.21455	1.2939e-06	0.00061944	5.15492
SIRPA	-0.788174	3.12515	-5.14837	1.69324e-06	0.000789829	4.90819
PHLDA3	-0.92387	3.04055	-5.11932	1.9045e-06	0.000866165	4.80037
FDPS	0.626275	4.56582	5.10656	2.00526e-06	0.00087991	4.7531
FANCC	0.461701	2.0562	5.10334	2.03145e-06	0.00087991	4.7412
CD36	1.26986	2.74962	5.09226	2.12438e-06	0.000898759	4.70019
NID2	-1.19298	3.6762	-5.03635	2.65999e-06	0.00109978	4.4941
RAMP1	1.3338	2.66905	5.01444	2.90414e-06	0.00117405	4.41364
TNFRSF12A	-0.997203	4.82351	-4.99773	3.10477e-06	0.00120326	4.35243
PHLDA1	-0.917046	3.37421	-4.99742	3.10867e-06	0.00120326	4.35128
IFITM5	2.79608	6.66706	4.99158	3.18213e-06	0.00120603	4.32988
SAMD11	1.43962	3.31629	4.9858	3.25632e-06	0.00120896	4.30877
ETV6	-0.503526	2.59908	-4.96151	3.58751e-06	0.00130528	4.22005
IRF2BPL	-0.681924	3.92315	-4.93079	4.05369e-06	0.00141482	4.10818
KIAA1549L	-0.709037	0.90865	-4.92835	4.09317e-06	0.00141482	4.0993
SOST	2.52826	2.77082	4.92272	4.18577e-06	0.00141482	4.07882
PRSS35	1.58571	4.10207	4.92188	4.19966e-06	0.00141482	4.07579
CD24	1.71147	4.96557	4.91506	4.31475e-06	0.00142716	4.05103
FAT3	1.2157	2.94331	4.909	4.41966e-06	0.00143576	4.02904
VCAM1	-1.31367	2.35489	-4.88866	4.7903e-06	0.00151939	3.95532
CD82	-1.13505	3.89022	-4.88583	4.84415e-06	0.00151939	3.94509
TMEM119	1.17812	7.03339	4.85292	5.5161e-06	0.00170083	3.82621
TES	-0.950331	2.56265	-4.83866	5.83472e-06	0.00175243	3.77483
TDO2	-0.970484	1.12144	-4.83686	5.87613e-06	0.00175243	3.76836
ACTG2	-1.37637	1.409	-4.82911	6.05803e-06	0.00177754	3.74047
NUDT14	0.858237	3.18716	4.79608	6.89613e-06	0.00199134	3.62194
ZNF692	0.681441	1.99379	4.7906	7.04593e-06	0.0020028	3.60229
SMOC1	-1.29555	1.40733	-4.78553	7.18709e-06	0.0020115	3.58415
DLX4	1.49185	2.65327	4.75908	7.96939e-06	0.00218844	3.48968
SGMS2	1.11838	3.62827	4.75619	8.05988e-06	0.00218844	3.47936
KLHL4	-0.698049	0.60031	-4.75046	8.24194e-06	0.00220496	3.45894
CAV2	-0.651956	1.8865	-4.72594	9.06761e-06	0.00237042	3.37167
DLX3	1.68156	4.26129	4.72177	9.21567e-06	0.00237042	3.35687
ENHO	1.37342	2.68977	4.72078	9.2513e-06	0.00237042	3.35334
CAPZB	-0.367121	6.59958	-4.71593	9.42729e-06	0.00238196	3.33612
NTN4	-0.869857	1.62729	-4.70861	9.69912e-06	0.00241707	3.31014
BCL3	-0.89339	3.45895	-4.68865	1.04793e-05	0.00253143	3.23946
FXYD1	0.987582	2.09684	4.68864	1.04795e-05	0.00253143	3.23944
F13A1	-1.34277	2.66588	-4.68629	1.05754e-05	0.00253143	3.23111
ST6GAL2	-0.990131	1.08985	-4.66376	1.15382e-05	0.00270038	3.15153
ETHE1	-0.595049	3.4422	-4.66286	1.15782e-05	0.00270038	3.14837
RUNX1	-0.88428	2.51344	-4.6571	1.18387e-05	0.0027262	3.12804
RHPN2	0.676082	1.03641	4.61835	1.37438e-05	0.00312534	2.9918
FNBP1	-0.59895	2.15444	-4.59064	1.52855e-05	0.00338928	2.89476
EFNA1	0.835874	3.80735	4.58642	1.55343e-05	0.00338928	2.88003
NOTUM	1.63328	2.71187	4.58493	1.56229e-05	0.00338928	2.87484
LMCD1	-0.592861	1.67759	-4.58164	1.58212e-05	0.00338928	2.86333
PDLIM7	-0.657286	4.18047	-4.58139	1.5836e-05	0.00338928	2.86247
CORT	1.23027	2.10163	4.57395	1.62933e-05	0.00344661	2.8365
TRAK1	-0.471111	2.16726	-4.56468	1.68808e-05	0.00352984	2.80418
JAG2	0.965739	3.03609	4.55427	1.75651e-05	0.00363119	2.76793
TNFRSF11B	1.01345	1.8752	4.54635	1.81037e-05	0.00369779	2.74038
NR2F1	-0.763014	1.86961	-4.54171	1.84261e-05	0.00369779	2.72428
TUB	0.736379	2.07259	4.5407	1.84971e-05	0.00369779	2.72077
LURAP1L	-0.718424	1.0791	-4.52556	1.95942e-05	0.00387455	2.66822
RFTN1	-0.645683	3.11913	-4.52126	1.99174e-05	0.0038961	2.65331
ARL4D	0.911363	4.75074	4.51198	2.06318e-05	0.00399291	2.62118
QPCT	1.45376	3.52965	4.48702	2.26782e-05	0.00434276	2.53496
PHOSPHO1	1.91164	5.17998	4.48346	2.2986e-05	0.00435584	2.52268
ZNF469	-0.924582	1.66451	-4.47938	2.33433e-05	0.00437795	2.50862
ISLR	-2.32998	3.37152	-4.47021	2.41666e-05	0.00448611	2.47703
PTPN3	0.62323	1.68362	4.45412	2.56787e-05	0.00471865	2.42174
ASPSCR1	0.540089	2.33928	4.43276	2.7829e-05	0.00506265	2.34848
PLCB4	0.759844	1.87865	4.4291	2.82144e-05	0.00508194	2.33595
TRAF3IP2	-0.499512	1.37903	-4.40711	3.06424e-05	0.00546516	2.26078
ACTN1	-0.606576	5.25554	-4.38387	3.34266e-05	0.0058813	2.18161
P4HA3	-1.05014	1.99014	-4.38231	3.36222e-05	0.0058813	2.1763
ALPL	1.76494	8.27879	4.36889	3.53491e-05	0.00612039	2.13072
PI4K2A	-0.4262	3.09542	-4.36109	3.6392e-05	0.00612039	2.10426
HDAC7	-0.46182	2.8795	-4.35926	3.66418e-05	0.00612039	2.09804
PPP1R18	-0.549224	4.69472	-4.3591	3.6663e-05	0.00612039	2.09751
DLX1	0.71335	1.70636	4.35904	3.66712e-05	0.00612039	2.09731
PLAUR	-0.918202	3.44534	-4.3512	3.77583e-05	0.00624454	2.07073
SPICE1	0.501151	1.46994	4.34182	3.90985e-05	0.00633176	2.039
HGF	-0.950965	1.14484	-4.34175	3.91081e-05	0.00633176	2.03877
DLX2	0.90139	1.24036	4.33825	3.96198e-05	0.00633176	2.02695
LTK	0.941021	1.6179	4.33786	3.96779e-05	0.00633176	2.02561
CHN2	0.781588	1.70743	4.33383	4.02763e-05	0.00637136	2.012
TNFRSF10C	-0.379516	0.829118	-4.32999	4.08543e-05	0.00640708	1.99904
FARP2	0.472411	2.01741	4.31255	4.35834e-05	0.00677665	1.94024
CPNE5	1.07704	2.40309	4.30614	4.46307e-05	0.00681679	1.91864
TCEA3	0.863369	3.93001	4.30428	4.49389e-05	0.00681679	1.91239
MVP	-0.857858	3.65314	-4.30412	4.49656e-05	0.00681679	1.91185
SERPINE1	-1.07816	3.20231	-4.30147	4.54085e-05	0.00682703	1.90294
MITF	-0.565662	1.90219	-4.29498	4.65103e-05	0.00684767	1.88114
DIRAS1	1.04037	2.08071	4.29252	4.69361e-05	0.00684767	1.87286
TAGLN	-1.17106	3.62482	-4.29141	4.71281e-05	0.00684767	1.86915
TBRG1	0.622447	2.65793	4.29053	4.72815e-05	0.00684767	1.8662
MT1A	1.12329	1.59207	4.28969	4.74278e-05	0.00684767	1.86339
DNM1	-0.843614	2.58379	-4.28375	4.84797e-05	0.00694443	1.84345
COL22A1	1.64492	2.63272	4.27851	4.94268e-05	0.00702479	1.82586
PTPRS	0.744496	4.4405	4.27392	5.02687e-05	0.00708659	1.81052
NGEF	1.07588	1.9934	4.27192	5.06407e-05	0.00708659	1.80382
ITGA3	-0.701838	1.6267	-4.26769	5.14361e-05	0.00714294	1.78965
GALNT3	0.950195	1.9954	4.26418	5.21053e-05	0.0071742	1.77791
CPM	-0.599974	1.94556	-4.26239	5.24499e-05	0.0071742	1.77192
HOMER2	0.963182	2.30899	4.2594	5.30301e-05	0.00719944	1.76192
SLC8A3	1.34666	2.27997	4.25067	5.47593e-05	0.00734191	1.73277
FKBP11	0.765453	3.32576	4.25004	5.48868e-05	0.00734191	1.73066
CLCF1	-0.627298	1.54587	-4.23979	5.69905e-05	0.00756767	1.6965
PLAU	-0.978889	4.03201	-4.23235	5.85666e-05	0.00759607	1.67172
CITED2	-0.676318	3.87118	-4.23227	5.85838e-05	0.00759607	1.67146
NUDT1	0.769015	4.33991	4.23105	5.88471e-05	0.00759607	1.66738
ATXN1	-0.484365	1.73946	-4.23092	5.88745e-05	0.00759607	1.66696
PLXNA3	0.706641	3.04538	4.22444	6.02893e-05	0.00767792	1.6454
VMP1	-0.535002	4.1999	-4.22348	6.05013e-05	0.00767792	1.64221
POSTN	-1.50702	5.7462	-4.22088	6.10785e-05	0.00767792	1.63359
CADM1	0.838934	4.59484	4.21979	6.13227e-05	0.00767792	1.62997
PRDM4	-0.351144	2.68345	-4.21847	6.16192e-05	0.00767792	1.62559
P4HA1	0.818041	5.90516	4.21285	6.29007e-05	0.00778428	1.6069
NCEH1	-0.391678	1.39931	-4.20665	6.43402e-05	0.00786133	1.58636
MME	-1.29097	2.29592	-4.20645	6.43875e-05	0.00786133	1.58569
GBP1	-1.0682	2.80393	-4.1954	6.70376e-05	0.00804435	1.54908
TGIF1	-0.401606	1.94012	-4.19525	6.70736e-05	0.00804435	1.54859
ACTA2	-1.31346	4.41465	-4.19292	6.76458e-05	0.00804435	1.54088
S100A13	0.707349	4.88241	4.19288	6.76553e-05	0.00804435	1.54076
LPL	1.05903	3.72064	4.18883	6.86619e-05	0.00811102	1.52735
ID2	0.658023	4.46784	4.177	7.16856e-05	0.00841357	1.48825
PARVA	-0.441795	3.36792	-4.17266	7.28247e-05	0.00849248	1.47394
FAM131C	0.722714	1.18285	4.17016	7.34899e-05	0.00851547	1.46569
TBC1D5	-0.426542	2.45975	-4.16411	7.5123e-05	0.0086496	1.44576
PTH1R	1.24316	5.52242	4.15771	7.68881e-05	0.00879715	1.42469
STK38L	-0.575711	2.3986	-4.15329	7.81305e-05	0.00888344	1.41015
DUSP3	-0.410606	3.7315	-4.15047	7.89325e-05	0.00891888	1.40089
KIF21B	-0.360727	0.740035	-4.1354	8.33607e-05	0.0093049	1.35139
DCBLD2	-0.556255	2.31764	-4.13536	8.33718e-05	0.0093049	1.35127
GFPT2	-0.978527	1.88109	-4.13105	8.46809e-05	0.00939338	1.33715
PMEPA1	-0.899578	4.93428	-4.12729	8.584e-05	0.00942705	1.32482
STRA6	-0.567631	0.493836	-4.12671	8.60208e-05	0.00942705	1.32291
VASP	-0.510616	4.16018	-4.12488	8.65911e-05	0.00942936	1.31692
MEF2C	0.724686	3.92908	4.12333	8.70786e-05	0.00942936	1.31184
MAP3K5	-0.527278	1.43605	-4.12002	8.81229e-05	0.00948599	1.30103
ANKMY1	0.203219	0.666218	4.1133	9.02852e-05	0.00966158	1.27906
TAX1BP3	-0.586605	4.16231	-4.1021	9.40049e-05	0.0100008	1.24247
KLHL25	0.452495	1.70634	4.09907	9.50354e-05	0.0100264	1.23259
C2	-0.958081	2.33161	-4.09533	9.63241e-05	0.0100264	1.22039
BNC2	-0.669638	1.14172	-4.09429	9.66826e-05	0.0100264	1.21702
EMB	-0.739933	1.50641	-4.0934	9.69944e-05	0.0100264	1.2141
LY96	-0.719979	3.25709	-4.09338	9.70013e-05	0.0100264	1.21404
DPH3	-0.427897	2.69707	-4.08802	9.88867e-05	0.0101635	1.1966
TMCC2	0.889731	2.09657	4.08424	0.000100241	0.0102449	1.18427
AKIRIN1	0.537585	4.91516	4.08256	0.000100847	0.0102492	1.17881
SDK2	0.95817	2.81243	4.07879	0.000102219	0.0103309	1.16658
CYB5R4	-0.278479	1.04409	-4.07273	0.000104468	0.0104999	1.14687
GLIPR2	-0.676053	2.81434	-4.07039	0.000105348	0.0105302	1.13927
MAP2K6	0.481585	1.4984	4.06541	0.000107242	0.0106609	1.12313
GRIN2D	-0.716068	1.35066	-4.06309	0.00010814	0.0106918	1.11558
FADS2	0.936345	4.2703	4.05797	0.000110138	0.0108198	1.099
DTX4	0.920626	3.67223	4.05674	0.000110625	0.0108198	1.09501
IHH	1.05932	1.18789	4.05513	0.000111263	0.0108241	1.0898
CCDC102B	-0.398514	1.11451	-4.04538	0.000115207	0.0110898	1.05827
CTSB	-0.674263	6.97561	-4.04529	0.000115247	0.0110898	1.05796
CALD1	-0.83391	4.79849	-4.04144	0.000116843	0.0110898	1.04551
RELB	-0.573631	2.36737	-4.03978	0.000117536	0.0110898	1.04016
SCARB1	0.809334	2.98755	4.03813	0.000118229	0.0110898	1.03483
FRMD4A	-0.407772	1.7676	-4.03773	0.000118399	0.0110898	1.03354
CAV1	-0.971812	3.9126	-4.03681	0.000118786	0.0110898	1.03058
SATB2	1.05515	3.68206	4.03641	0.000118957	0.0110898	1.02928
STK10	-0.412304	2.63954	-4.03454	0.000119754	0.0110898	1.02323
DSEL	-0.821842	1.63302	-4.03375	0.000120091	0.0110898	1.02069
GAS1	-1.16229	3.91727	-4.01572	0.000128055	0.0117634	0.96259
SLC9A2	0.509266	0.495681	4.01435	0.000128678	0.0117634	0.958201
ARSJ	-0.637347	1.21247	-4.01259	0.000129489	0.0117783	0.952515
LOXL1	-1.39566	4.3415	-4.00751	0.000131847	0.0119331	0.936194
PTCH1	0.706645	1.80887	4.00017	0.000135328	0.0121875	0.912623
SMPD3	1.5219	3.04569	3.99553	0.000137571	0.0123285	0.897755
LAMC1	-0.620664	5.00902	-3.99237	0.000139121	0.0124063	0.887624
RGMB	-0.448108	1.14665	-3.98809	0.000141248	0.0124947	0.873901
SLC35E4	-0.44983	1.37435	-3.98761	0.000141486	0.0124947	0.872382
BAIAP2L1	-0.735319	1.3453	-3.98558	0.000142507	0.0125241	0.865877
TNKS1BP1	-0.551486	3.70067	-3.98361	0.000143505	0.0125512	0.859568
POU2F2	-0.573255	1.26757	-3.97327	0.000148849	0.0129563	0.826513
KIAA1522	-0.666713	2.29772	-3.97116	0.000149964	0.0129871	0.819772
ZNF697	-0.500051	2.33785	-3.96841	0.000151429	0.0129871	0.810983
PEX26	-0.36365	2.2477	-3.96737	0.000151988	0.0129871	0.807651
INPP4A	0.508221	2.3662	3.96724	0.000152059	0.0129871	0.80723
SLC36A4	0.460539	2.08865	3.96199	0.000154902	0.0131681	0.790486
PPFIBP2	0.701756	2.46741	3.95693	0.000157688	0.0133426	0.774377
EPHA6	0.317774	0.280556	3.9533	0.00015972	0.0133931	0.762808
RAC3	1.0508	3.6204	3.95323	0.000159757	0.0133931	0.762599
GPR153	0.95886	4.10579	3.95051	0.000161298	0.0134402	0.753929
KCNJ3	0.751668	0.556141	3.94963	0.000161797	0.0134402	0.751138
HOXC4	0.612824	2.33461	3.94493	0.000164496	0.0135451	0.736188
SLC11A1	-0.47669	0.958699	-3.94454	0.000164724	0.0135451	0.734938
KBTBD11	0.642311	1.38567	3.9426	0.00016585	0.0135451	0.728784
TSHZ3	-0.732116	1.70253	-3.94228	0.000166038	0.0135451	0.727761
ZFP36L1	-0.671538	6.14996	-3.94099	0.000166795	0.0135461	0.723653
PYCR1	0.575041	5.53449	3.9385	0.000168259	0.0136043	0.715756
ZIC5	0.666916	0.671631	3.93393	0.000170984	0.0137634	0.701247
CTF1	-0.569925	0.861966	-3.92543	0.000176166	0.013989	0.674281
VGLL3	-0.80228	0.716558	-3.92495	0.000176464	0.013989	0.672752
LIMK1	-0.485557	3.3367	-3.92477	0.000176573	0.013989	0.672195
TM4SF1	-0.795043	3.0806	-3.92427	0.000176886	0.013989	0.670596
SULF2	-0.953433	2.77112	-3.92209	0.000178242	0.013989	0.6637
KIF7	0.696142	3.26439	3.9207	0.000179111	0.013989	0.659308
FAM110D	0.769615	1.82735	3.92061	0.000179169	0.013989	0.659016
SDCBP	-0.49255	5.11642	-3.91792	0.000180868	0.0140614	0.650493
SOD3	-1.20111	3.52786	-3.91237	0.000184416	0.0142762	0.632955
PLXNB1	0.562773	2.40194	3.90538	0.000188988	0.0145517	0.610849
C3orf80	-0.629808	1.33008	-3.90449	0.000189575	0.0145517	0.608049
SLC6A6	-0.54371	2.29886	-3.89305	0.00019731	0.0150818	0.571954
PODN	-0.859953	1.92954	-3.89113	0.000198637	0.0151197	0.565904
IFI16	-0.733698	4.51318	-3.88982	0.000199545	0.0151255	0.56179
TNFRSF1A	-0.495774	5.08658	-3.88782	0.000200942	0.015134	0.555493
SNX29	-0.401637	1.86894	-3.88728	0.000201321	0.015134	0.553793
NCR3LG1	0.628098	1.29166	3.88139	0.0002055	0.0153846	0.535256
ASS1	1.30731	3.81534	3.87305	0.000211563	0.0157736	0.509027
FOLR1	1.21015	2.67119	3.86869	0.000214795	0.0159492	0.495352
LAMA4	-0.514144	4.34028	-3.86531	0.000217334	0.016012	0.48475
SNX25	0.38971	2.30938	3.86522	0.000217401	0.016012	0.484475
PDE3A	-0.599557	1.10903	-3.85014	0.00022909	0.0168049	0.437248
WNT10B	0.914266	2.12931	3.84548	0.000232823	0.0170101	0.422674
SLC7A7	-0.637634	2.2248	-3.84095	0.000236508	0.0171766	0.40852
C1RL	-0.59002	1.76451	-3.84036	0.00023699	0.0171766	0.406685
FGF5	-0.40205	0.260641	-3.83842	0.000238584	0.0172235	0.400641
ITPRIP	-0.474763	2.42444	-3.83512	0.000241328	0.0173527	0.390333
VCL	-0.587662	4.29379	-3.82731	0.000247934	0.0177576	0.365995
STON1	0.562384	2.71194	3.82322	0.000251468	0.01794	0.353244
SH3BGRL3	-0.621963	7.10106	-3.82169	0.000252793	0.0179641	0.348507
FAP	-1.0323	2.47033	-3.82051	0.000253825	0.0179673	0.344836
GPAT2	-0.831444	0.899778	-3.81489	0.000258804	0.0181943	0.327336
SDC1	-0.867768	4.56919	-3.81463	0.000259033	0.0181943	0.326537
PLEKHO2	-0.51297	3.94182	-3.812	0.00026139	0.0182357	0.31838
SNX12	-0.356573	4.34705	-3.80982	0.000263367	0.0182357	0.311591
OXCT2	0.38033	0.625792	3.80948	0.000263671	0.0182357	0.310551
PLS1	0.571728	0.903469	3.80889	0.000264213	0.0182357	0.308702
C5orf46	-0.658987	0.505487	-3.80842	0.000264635	0.0182357	0.307266
DOK4	0.584715	2.73641	3.80298	0.000269645	0.0183853	0.290374
MYH10	-0.938082	4.134	-3.80263	0.000269966	0.0183853	0.2893
SYTL2	0.77294	2.72885	3.80256	0.000270037	0.0183853	0.289066
EVA1A	-0.805875	1.91892	-3.80169	0.000270848	0.0183853	0.286364
FTL	-0.594175	10.9167	-3.79761	0.000274678	0.018576	0.273718
IGFBP4	-0.840908	6.64657	-3.79532	0.000276845	0.0186026	0.266643
CCIN	-0.271178	0.24649	-3.79401	0.000278096	0.0186026	0.262583
PRKD3	0.461937	3.29989	3.79397	0.000278139	0.0186026	0.262444
TBC1D2	-0.530485	1.92235	-3.7913	0.000280699	0.018705	0.254194
EIF4E3	-0.3479	1.19182	-3.78916	0.000282771	0.0187173	0.247572
FMNL1	-0.634003	2.25262	-3.78825	0.000283657	0.0187173	0.244754
FAM166B	1.08806	1.1577	3.78793	0.00028397	0.0187173	0.243762
TMEM107	-0.690102	2.31208	-3.78482	0.000287021	0.0188501	0.234141
ALG14	0.27033	1.42974	3.77743	0.00029439	0.0192645	0.211322
SLC39A7	0.449219	6.91292	3.77421	0.000297654	0.0194083	0.201396
ACTB	-0.417136	10.7019	-3.7726	0.000299306	0.0194463	0.196416
CYP2U1	0.581499	2.58692	3.77103	0.000300923	0.0194818	0.191567
ARL4C	-0.790002	4.58987	-3.76138	0.000311025	0.0200644	0.161853
CXCL5	-0.574792	0.694468	-3.75971	0.000312808	0.0201082	0.15671
GRAMD1B	0.821944	2.1309	3.75641	0.000316351	0.0202643	0.146578
ST3GAL1	0.584341	3.87054	3.7523	0.000320828	0.020479	0.133935
PSIP1	0.632301	3.657	3.75067	0.000322624	0.0205216	0.128914
SSC5D	-0.761027	1.6757	-3.74867	0.000324829	0.0205898	0.122789
DNAJB5	-0.37918	1.72276	-3.74718	0.000326484	0.0206229	0.118217
CDCA7	0.734504	2.07053	3.74438	0.000329615	0.0207486	0.109632
ADAMTSL1	-0.560316	0.718134	-3.74032	0.000334212	0.0209655	0.0971757
NHEJ1	0.2211	0.561606	3.73808	0.000336774	0.0210536	0.0903094
MEIS3	-0.746133	1.3862	-3.73299	0.000342661	0.0213482	0.0747275
HRCT1	-0.641878	1.36688	-3.73091	0.000345103	0.0214125	0.0683407
PTPRZ1	1.29657	1.86127	3.73011	0.000346046	0.0214125	0.0658873
TCF7	0.620104	2.38926	3.72872	0.000347678	0.0214405	0.0616591
AP2A1	-0.387669	3.67886	-3.72368	0.000353692	0.0217377	0.0462402
ALDH1A1	-0.937047	1.66217	-3.7211	0.000356811	0.0217876	0.0383478
RSPO3	-0.824681	0.925651	-3.72103	0.000356898	0.0217876	0.0381293
ANO1	0.74151	1.95517	3.72	0.000358142	0.0217904	0.0350013
SLC35G1	0.433704	1.30201	3.71711	0.000361678	0.0219321	0.0261722
PCOLCE2	1.0668	3.6786	3.7145	0.000364898	0.0220539	0.0182042
FAAH	0.610688	1.60215	3.71202	0.000367978	0.0221664	0.0106507
TPST2	-0.558088	3.30816	-3.71083	0.000369465	0.0221825	0.00702756
KCNAB2	-0.41463	2.065	-3.70908	0.000371672	0.0222416	0.00167598
AIM2	-1.03179	1.58177	-3.70634	0.000375135	0.0223145	-0.00665898
TRERF1	-0.495374	1.21347	-3.70554	0.000376155	0.0223145	-0.00909845
TMEM43	-0.477564	4.58451	-3.70522	0.00037657	0.0223145	-0.0100883
ITPKC	-0.449697	2.62859	-3.70351	0.000378749	0.0223708	-0.0152724
NFKB1	-0.415676	2.81951	-3.70177	0.000380995	0.0224306	-0.0205845
KIF26B	-0.498123	0.716735	-3.69713	0.000387023	0.022712	-0.0346886
LPAR5	-0.55758	1.47935	-3.69248	0.000393169	0.0229877	-0.0488397
DPYD	-0.547324	2.08719	-3.69088	0.0003953	0.0229877	-0.0536949
RCAN1	-0.706451	3.34248	-3.69072	0.000395511	0.0229877	-0.0541758
LRRC1	0.595676	2.73432	3.68628	0.000401488	0.0232607	-0.0676469
TMEM74B	0.424806	0.761495	3.68131	0.00040829	0.023533	-0.0827339
CORO2B	0.686391	2.08062	3.68096	0.000408774	0.023533	-0.0837977
DUSP10	-0.564458	2.30042	-3.67852	0.000412146	0.0236354	-0.0911731
GBP2	-0.736429	2.58034	-3.67647	0.000415009	0.0236354	-0.0973885
SCG2	-0.709738	0.596397	-3.67642	0.000415085	0.0236354	-0.0975544
KIF26A	1.00096	3.61322	3.67523	0.000416744	0.0236354	-0.101134
NBEAL1	0.249718	0.835407	3.6733	0.000419475	0.0236354	-0.106999
AMIGO2	-0.680926	1.27066	-3.6721	0.000421172	0.0236354	-0.110624
NNMT	-1.06084	4.86698	-3.67204	0.000421253	0.0236354	-0.110797
QSOX2	0.550314	3.36193	3.6711	0.000422588	0.0236354	-0.113637
CXCL12	-0.968296	2.29643	-3.6706	0.000423309	0.0236354	-0.115167
CACNB4	0.258607	0.292192	3.67043	0.000423546	0.0236354	-0.11567
PKP4	0.414495	2.76817	3.66948	0.000424911	0.0236391	-0.118559
MDGA1	-0.439949	0.973658	-3.66747	0.000427796	0.0237184	-0.124632
TUBB6	-0.432508	5.00411	-3.66667	0.000428945	0.0237184	-0.12704
KLHL17	0.60926	2.25053	3.6637	0.000433252	0.023884	-0.136008
ZNF575	-0.24089	0.79194	-3.66182	0.000436002	0.023963	-0.141688
BAMBI	1.32914	5.05206	3.66067	0.000437701	0.0239839	-0.145178
PNMA1	-0.400257	4.60635	-3.65635	0.000444098	0.0242614	-0.1582
CTPS1	0.532753	3.66649	3.65533	0.000445633	0.0242723	-0.161295
MT1M	0.939644	2.80629	3.65024	0.000453318	0.0244748	-0.176638
ETV5	-0.532063	2.44222	-3.65019	0.000453391	0.0244748	-0.176783
CISH	-0.429398	1.41639	-3.64982	0.000453957	0.0244748	-0.177901
TGFBR2	-0.666802	4.22917	-3.64908	0.000455081	0.0244748	-0.18012
ARHGAP22	-0.510001	1.26193	-3.64843	0.000456078	0.0244748	-0.182083
ZSWIM4	-0.43374	2.3168	-3.64511	0.000461188	0.0246433	-0.19208
FAM222B	-0.326461	2.30452	-3.64463	0.000461926	0.0246433	-0.193514
PITPNA	-0.325751	3.94016	-3.64289	0.000464639	0.0247155	-0.198768
PRRX2	1.14348	4.62507	3.64191	0.000466161	0.0247242	-0.201702
STEAP4	-0.701331	1.14337	-3.63261	0.000480923	0.025433	-0.229665
UBTD1	-0.51376	3.71861	-3.62865	0.000487338	0.0256975	-0.241547
MAPKAPK2	-0.359885	4.86841	-3.62695	0.000490122	0.0257696	-0.246656
DLC1	-0.428823	2.09419	-3.62325	0.000496222	0.0260152	-0.257746
SPSB1	-0.677534	2.43046	-3.62233	0.00049775	0.0260203	-0.260503
AFMID	0.433086	2.42298	3.62047	0.000500857	0.0261077	-0.266083
DISP1	0.371876	1.8693	3.61599	0.000508407	0.0264255	-0.279494
NTNG2	-0.331786	0.30961	-3.61357	0.000512524	0.0265636	-0.286724
ASPHD2	-0.447359	1.23798	-3.59929	0.00053751	0.0277678	-0.329384
TPD52	0.713954	1.51175	3.59856	0.00053881	0.0277678	-0.331547
PTHLH	-0.337596	0.305214	-3.59517	0.000544931	0.0280039	-0.341668
JPH2	-0.64544	0.797076	-3.59284	0.000549175	0.0281425	-0.348618
HMOX1	-1.1054	4.99063	-3.59113	0.000552305	0.0282234	-0.353711
SYDE2	0.416813	1.09918	3.58803	0.00055802	0.0283725	-0.362931
DOK3	-0.448788	1.59566	-3.58786	0.000558341	0.0283725	-0.363447
GEM	-0.904619	2.19354	-3.58574	0.000562286	0.0284933	-0.369753
TAC4	0.881526	0.993852	3.58475	0.00056414	0.0285079	-0.372702
PDGFRB	-0.762491	4.95065	-3.58013	0.000572862	0.0288684	-0.386442
FNIP2	-0.505538	2.16045	-3.57887	0.000575261	0.0289093	-0.390185
FADS1	0.624272	3.62306	3.57134	0.0005898	0.0295582	-0.412533
ST3GAL2	-0.400612	3.27892	-3.56886	0.00059467	0.0297142	-0.419895
LPXN	-0.520415	2.1982	-3.56809	0.00059618	0.0297142	-0.422166
AP2S1	-0.48141	5.83996	-3.56644	0.000599447	0.0297742	-0.427059
PNMA6A	0.512409	0.74459	3.56583	0.000600656	0.0297742	-0.428862
ADAMTS16	-0.430941	0.439107	-3.56445	0.000603399	0.0298289	-0.43294
MMD	-0.483939	2.65756	-3.56272	0.000606862	0.0299188	-0.438064
BCAR1	-0.427707	3.75635	-3.55851	0.000615382	0.0302569	-0.450543
CYFIP1	-0.316016	3.50224	-3.55558	0.000621358	0.0304126	-0.459191
CARD6	-0.468037	1.57534	-3.55445	0.000623695	0.0304126	-0.462551
FXYD6	1.07144	3.95264	3.55432	0.000623947	0.0304126	-0.462912
PRR36	0.689	1.20975	3.5537	0.000625238	0.0304126	-0.464762
IL31RA	-0.290184	0.427878	-3.55239	0.000627952	0.0304632	-0.468638
RFX8	-0.598784	1.60351	-3.55137	0.000630073	0.0304848	-0.471656
TMEM125	0.169392	0.142094	3.55042	0.00063205	0.0304993	-0.474458
CA3	1.9352	4.5128	3.5477	0.000637743	0.0305968	-0.482482
TMSB4X	-0.670418	9.36057	-3.54722	0.000638761	0.0305968	-0.483908
ITPK1	-0.384464	2.6657	-3.54613	0.000641057	0.0305968	-0.487119
AOC3	0.755984	2.79633	3.54593	0.000641484	0.0305968	-0.487715
PAWR	-0.522763	0.796679	-3.54546	0.000642479	0.0305968	-0.489101
FBN1	-0.882458	3.8528	-3.54346	0.000646727	0.0307187	-0.494998
ETV1	-0.638496	0.958128	-3.53659	0.000661537	0.0313403	-0.51525
HOXA4	0.382968	1.74811	3.52556	0.000685972	0.0324135	-0.547687
ZNF703	-0.680983	3.96495	-3.52409	0.000689307	0.0324867	-0.552023
SMAD6	0.825875	3.17011	3.51871	0.000701582	0.032921	-0.567804
AP1B1	-0.388395	4.0552	-3.51847	0.000702142	0.032921	-0.568518
CD44	-0.697249	3.76836	-3.51503	0.000710111	0.0332091	-0.578606
ZDHHC23	0.372035	0.579352	3.51283	0.000715251	0.0333637	-0.585052
PARD6G	0.722792	3.12192	3.51172	0.00071785	0.0333993	-0.588295
THY1	-0.783093	5.17019	-3.51044	0.000720891	0.0334055	-0.592073
IGFBP7	-0.651542	6.79354	-3.50978	0.000722442	0.0334055	-0.593994
THEMIS2	-0.598514	2.57671	-3.50934	0.000723492	0.0334055	-0.595292
SPATA6	-0.33776	1.10376	-3.50818	0.000726249	0.0334479	-0.59869
CASS4	-0.218959	0.573036	-3.50493	0.000734003	0.0337196	-0.608181
LRRC6	-0.310542	0.634794	-3.5037	0.000736963	0.0337703	-0.611777
CKMT2	0.8314	1.17899	3.5015	0.000742305	0.0339297	-0.618231
KCTD17	-0.38038	3.06437	-3.50039	0.000744998	0.0339568	-0.621467
SLC43A2	-0.484491	1.63211	-3.49972	0.000746632	0.0339568	-0.623424
TNFSF4	-0.609242	1.18204	-3.49631	0.000754997	0.0341666	-0.633378
MLC1	1.26089	2.41985	3.49631	0.000755002	0.0341666	-0.633384
FMO3	-0.671184	0.708822	-3.49534	0.000757415	0.0341841	-0.636235
RIN1	-0.464307	1.82122	-3.49464	0.000759147	0.0341841	-0.638275
RAB11FIP1	0.650401	1.55552	3.49293	0.000763403	0.0342905	-0.64327
OSBPL10	-0.414529	1.38669	-3.49218	0.000765278	0.0342905	-0.645461
TRIM71	0.316094	0.327952	3.48725	0.000777694	0.0347612	-0.659835
ADAMTS14	-0.676106	1.72255	-3.48585	0.000781237	0.0348206	-0.663895
ZFAND2B	0.3574	2.5627	3.48438	0.000785009	0.0348206	-0.668197
PTPN1	-0.370122	4.34414	-3.48395	0.000786116	0.0348206	-0.669455
HDAC5	0.344274	4.07606	3.48373	0.00078668	0.0348206	-0.670096
SLC38A6	-0.335556	1.54472	-3.47419	0.000811519	0.0358329	-0.697853
TGM2	-0.868467	2.92459	-3.47307	0.000814487	0.0358651	-0.701112
CLCC1	0.397289	2.69956	3.47243	0.000816192	0.0358651	-0.702979
PALLD	-0.665906	4.37881	-3.46699	0.00083076	0.0364173	-0.718771
ARL8B	-0.382689	4.19769	-3.46438	0.000837842	0.0366395	-0.726347
DDX60L	-0.438654	1.62833	-3.46031	0.00084899	0.0370342	-0.738143
TMED3	0.352809	2.81468	3.4596	0.000850939	0.0370342	-0.74019
PLXNC1	-0.513025	1.57508	-3.45655	0.000859418	0.0373139	-0.749037
AOC2	1.34611	3.15894	3.45579	0.000861543	0.0373171	-0.751241
PRKAR2A	-0.37643	4.24806	-3.45176	0.000872888	0.0377187	-0.762914
GPER1	0.67415	1.81813	3.44844	0.000882336	0.0379883	-0.772517
NAV2	-0.484839	1.48583	-3.44797	0.000883675	0.0379883	-0.77387
TRAPPC1	-0.841439	5.96483	-3.44737	0.000885391	0.0379883	-0.775601
RAP2B	-0.408969	4.06269	-3.44584	0.000889785	0.0380046	-0.780016
CHD3	-0.591822	4.04913	-3.44578	0.00088995	0.0380046	-0.780182
SFRP4	-1.37248	4.39283	-3.44371	0.00089596	0.0381717	-0.786185
MAST4	-0.355971	1.46627	-3.44232	0.000899996	0.038241	-0.790194
COL6A2	-0.995168	8.47175	-3.4417	0.00090179	0.038241	-0.79197
FAM107B	-0.401078	2.32391	-3.44086	0.000904258	0.0382564	-0.794407
IL2RA	-0.361843	0.539392	-3.4374	0.000914438	0.0385974	-0.804391
CTNNBIP1	-0.41084	3.58335	-3.43537	0.000920471	0.0386885	-0.810255
GGN	-0.142245	0.301459	-3.43524	0.000920851	0.0386885	-0.810623
PDCD1LG2	-0.497892	1.06397	-3.42827	0.000941836	0.0394319	-0.830713
TPM4	-0.478564	6.47237	-3.42792	0.00094288	0.0394319	-0.831701
PLCD3	-0.493343	2.08656	-3.42648	0.000947278	0.039525	-0.83585
LIF	-0.794533	1.57342	-3.42267	0.000958991	0.0398861	-0.846804
ADAT1	-0.41107	2.72911	-3.42224	0.000960319	0.0398861	-0.848037
TFE3	-0.39764	4.13146	-3.41965	0.000968396	0.04013	-0.855502
BMP8B	1.10092	3.43275	3.41004	0.00099882	0.0412967	-0.883067
SLC9A5	0.33993	1.33412	3.40907	0.00100194	0.0413317	-0.885846
RPGR	-0.250297	0.912382	-3.40624	0.00101112	0.0416161	-0.893972
TYW5	0.289083	0.990173	3.40482	0.00101573	0.0417113	-0.898022
RABGGTB	0.367562	3.23936	3.40178	0.00102573	0.0419016	-0.906754
LOX	0.742155	5.68863	3.40172	0.00102593	0.0419016	-0.906921
TIMP3	-0.755727	1.96331	-3.40131	0.00102727	0.0419016	-0.908087
ZFYVE21	0.300611	2.27524	3.40027	0.0010307	0.0419475	-0.911057
CCDC3	1.01282	4.70116	3.3991	0.00103458	0.0419496	-0.9144
ARHGAP18	-0.4717	2.40077	-3.39881	0.00103556	0.0419496	-0.91525
STRIP2	-0.59773	1.72086	-3.39766	0.00103938	0.0419496	-0.918522
ZNF385A	-0.62576	3.61893	-3.39748	0.00103998	0.0419496	-0.919038
TIMM13	0.524764	5.05657	3.39521	0.00104758	0.0421628	-0.925524
CD320	0.614047	4.89352	3.39311	0.00105468	0.0423547	-0.931536
RGS4	-0.745897	0.919381	-3.39073	0.00106276	0.0425354	-0.938334
HAVCR2	-0.586775	2.33955	-3.39041	0.00106385	0.0425354	-0.939249
JTB	0.490359	6.98665	3.38796	0.00107223	0.0427762	-0.946231
KRBA2	-0.301529	0.625161	-3.38501	0.00108241	0.0430881	-0.95465
PRNP	-0.439728	4.9706	-3.38167	0.00109405	0.0434564	-0.964171
TG	0.391903	0.741446	3.37736	0.00110925	0.0437238	-0.976448
VEGFC	-0.630854	3.03012	-3.37646	0.00111245	0.0437238	-0.979013
LIMA1	-0.562142	3.77779	-3.37525	0.00111678	0.0437238	-0.982467
NAA40	0.420643	2.8984	3.37468	0.00111881	0.0437238	-0.984089
KIF3B	-0.291693	3.24844	-3.37424	0.00112039	0.0437238	-0.98534
FBLIM1	-0.563653	3.32007	-3.37325	0.00112391	0.0437238	-0.988138
MAP3K14	-0.408308	1.81419	-3.37309	0.00112452	0.0437238	-0.988614
DCLK1	-0.633235	1.11659	-3.372	0.00112843	0.0437238	-0.991709
PLCD1	0.564817	2.79183	3.3718	0.00112915	0.0437238	-0.992273
MMP19	-0.778336	1.90686	-3.37081	0.00113272	0.0437238	-0.995082
LPCAT1	0.426142	4.19553	3.37078	0.00113284	0.0437238	-0.99518
RPS8	0.454143	8.33583	3.37048	0.00113391	0.0437238	-0.996016
OSBPL6	-0.388384	0.776062	-3.37038	0.00113428	0.0437238	-0.996305
COL5A2	0.630226	7.85881	3.37034	0.00113443	0.0437238	-0.996428
SH2B1	0.4916	3.14077	3.36918	0.00113865	0.0437816	-0.99973
SH2B3	-0.445021	3.69199	-3.3686	0.00114075	0.0437816	-1.00137
COL6A1	-0.949455	8.47147	-3.36738	0.0011452	0.0437843	-1.00483
CRK	-0.35947	4.8764	-3.36672	0.00114763	0.0437843	-1.00672
TIAM2	0.485431	1.92519	3.36599	0.00115029	0.0437843	-1.00878
SLC6A2	0.582596	0.585494	3.36595	0.00115045	0.0437843	-1.0089
FGF7	-0.546402	0.578374	-3.36355	0.0011593	0.0440292	-1.01572
SHISA5	-0.386081	5.03112	-3.36094	0.00116898	0.0443042	-1.02311
VSIG4	-0.988552	2.71923	-3.35843	0.00117835	0.0445667	-1.03022
ZNF780A	-0.270029	1.07466	-3.35473	0.00119234	0.0450022	-1.04072
GNG12	-0.738216	3.79607	-3.35281	0.00119964	0.045184	-1.04614
MYOF	-0.610709	3.66357	-3.35071	0.0012077	0.0453935	-1.0521
HPCAL1	0.595812	4.03591	3.34952	0.00121229	0.045472	-1.05547
HES1	-0.646344	3.99152	-3.34538	0.00122837	0.0459803	-1.06718
ANP32D	0.132516	0.229164	3.34441	0.00123214	0.0460271	-1.06991
ABHD2	-0.501024	3.32902	-3.34224	0.00124066	0.0462502	-1.07604
EPAS1	-0.584892	4.27611	-3.34038	0.00124803	0.0464299	-1.0813
DLX6	0.672943	2.35808	3.33965	0.0012509	0.0464416	-1.08335
PRELID2	0.270784	0.845186	3.33744	0.00125972	0.0466738	-1.08959
GPR37	0.75531	1.21025	3.33617	0.00126481	0.046767	-1.09317
DHPS	0.415198	3.79867	3.33434	0.00127217	0.0469439	-1.09833
BHLHA15	0.447468	0.559771	3.33205	0.00128144	0.0471902	-1.10478
LDLRAD2	0.31662	1.29374	3.32965	0.00129125	0.0473336	-1.11156
CENPT	0.422945	2.87863	3.32931	0.00129263	0.0473336	-1.11251
SMIM3	-0.638867	2.46886	-3.32919	0.00129314	0.0473336	-1.11286
JMY	0.381746	1.64076	3.32753	0.00129995	0.0474874	-1.11753
DDO	-0.410239	0.958009	-3.32238	0.0013213	0.0481152	-1.132
EDNRA	-0.813312	3.63495	-3.32212	0.00132243	0.0481152	-1.13276
SPNS2	0.769153	2.99539	3.32053	0.00132909	0.0482611	-1.13722
SPRED3	-0.182496	0.385452	-3.31751	0.00134184	0.0485728	-1.1457
FCGR2A	-0.745771	2.9479	-3.31661	0.00134567	0.0485728	-1.14823
CREB3L1	0.69602	6.79648	3.31661	0.00134568	0.0485728	-1.14824
MDFIC	-0.374318	3.71047	-3.31268	0.0013625	0.0490822	-1.15927
GYPC	-0.605139	3.30336	-3.31119	0.00136893	0.0492165	-1.16345
CXCL13	-1.06496	1.56278	-3.31052	0.00137181	0.0492228	-1.16532
SOCS3	-0.742091	4.46239	-3.309	0.00137843	0.0492459	-1.16959
ASL	-0.376851	2.50967	-3.30872	0.00137961	0.0492459	-1.17035
LOXL4	0.896546	2.48891	3.3085	0.00138058	0.0492459	-1.17097
ADAMTS17	0.54433	0.95598	3.3052	0.00139505	0.0496649	-1.18024
RIPPLY2	0.339898	0.368725	3.30451	0.00139806	0.0496749	-1.18215

## Sheet: TableS3
Table S3. Functional enrichment of Cluster
GO	Category	Description	Count	%	Log10(P)	Log10(q)
GO:0030139	GO Cellular Components	endocytic vesicle	19	16.38	-16.06	-11.7
GO:0001775	GO Biological Processes	cell activation	24	20.69	-15.41	-11.45
GO:0098552	GO Cellular Components	side of membrane	23	19.83	-15.32	-11.45
GO:0006897	GO Biological Processes	endocytosis	21	18.1	-14.93	-11.18
GO:0002761	GO Biological Processes	regulation of myeloid leukocyte differentiation	13	11.21	-14.68	-11.03
GO:0006954	GO Biological Processes	inflammatory response	20	17.24	-13.36	-9.85
GO:0050865	GO Biological Processes	regulation of cell activation	21	18.1	-13.09	-9.64
GO:0002697	GO Biological Processes	regulation of immune effector process	16	13.79	-11.69	-8.54
GO:0002252	GO Biological Processes	immune effector process	16	13.79	-11.54	-8.44
GO:0045124	GO Biological Processes	regulation of bone resorption	8	6.9	-11.41	-8.34
GO:0000323	GO Cellular Components	lytic vacuole	20	17.24	-11.05	-8.09
GO:0045087	GO Biological Processes	innate immune response	20	17.24	-10.87	-7.94
GO:0032103	GO Biological Processes	positive regulation of response to external stimulus	17	14.66	-10.55	-7.66
GO:0036005	GO Biological Processes	response to macrophage colony-stimulating factor	5	4.31	-9.23	-6.49
GO:0070820	GO Cellular Components	tertiary granule	10	8.62	-9.08	-6.35
GO:0001894	GO Biological Processes	tissue homeostasis	11	9.48	-8.72	-6.05
GO:0050778	GO Biological Processes	positive regulation of immune response	16	13.79	-8.66	-5.99
GO:0030667	GO Cellular Components	secretory granule membrane	12	10.34	-8.4	-5.77
hsa04640	KEGG Pathway	Hematopoietic cell lineage	8	6.9	-8.33	-5.71
GO:0001819	GO Biological Processes	positive regulation of cytokine production	14	12.07	-8.12	-5.53

## Sheet: TableS4
Table S4. Univariate cox analysis for CMRGs
Genes	p.value	HR (95% CI for HR)
AOC1	0.83	0.74 (0.045-12)
CP	0.38	1.8 (0.5-6.2)
GPC1	0.19	0.79 (0.55-1.1)
ATP6AP1	0.091	0.62 (0.35-1.1)
TFRC	0.065	1.5 (0.97-2.4)
SNCB	0.0081	2.1 (1.2-3.6)
MOXD1	0.42	0.81 (0.48-1.4)
DCT	0.27	7 (0.22-220)
GSK3B	0.84	1.1 (0.49-2.4)
MT3	0.49	1.3 (0.62-2.7)
HEPH	0.38	0.86 (0.6-1.2)
AP1B1	0.02	0.43 (0.21-0.88)
ACR	0.48	9.8 (0.017-5800)
ADNP	0.83	1.1 (0.52-2.3)
MAP1LC3A	0.72	0.92 (0.6-1.4)
XIAP	0.6	0.84 (0.43-1.6)
CCDC22	0.8	1.1 (0.49-2.5)
HAMP	0.64	1.5 (0.28-8)
AP1S1	0.11	0.56 (0.28-1.1)
SOD3	0.31	0.87 (0.67-1.1)
CCND1	0.16	0.8 (0.59-1.1)
SLC11A2	0.49	1.3 (0.58-3.2)
CUTA	0.89	1 (0.56-1.9)
LOX	0.0016	1.9 (1.3-2.8)
RNF7	0.78	1.1 (0.6-2)
IL1A	0.12	10 (0.56-180)
STEAP3	0.61	1.1 (0.79-1.5)
LOXL3	0.4	0.8 (0.47-1.3)
ABCB6	0.0018	2.8 (1.5-5.3)
NFE2L2	0.87	1.1 (0.48-2.4)
PARK7	0.94	1 (0.62-1.7)
FOXO3	0.82	1.1 (0.58-2)
CUTC	0.19	1.5 (0.82-2.8)
PIK3CA	0.54	1.3 (0.58-2.9)
ATP7B	0.13	2 (0.82-5)
DBH	0.93	1.1 (0.17-7.1)
MT1G	0.035	1.3 (1-1.6)
MT2A	0.76	1.1 (0.77-1.4)
BECN1	0.89	0.93 (0.36-2.4)
STEAP4	0.12	0.68 (0.42-1.1)
LOXL1	0.0056	0.72 (0.57-0.91)
AANAT	0.14	3.5 (0.65-19)
SCO2	0.9	1 (0.56-1.9)
AOC3	0.0024	1.9 (1.3-2.9)
AOC2	0.13	1.2 (0.95-1.4)
XAF1	0.56	0.82 (0.42-1.6)
SCO1	0.065	0.57 (0.31-1)
LOXL2	0.44	1.1 (0.84-1.5)
APC	0.82	0.91 (0.38-2.2)
P2RX4	0.68	0.86 (0.44-1.7)
MDM2	0.2	1.4 (0.84-2.3)
COG2	0.04	2.9 (1-8)
SLC31A2	0.052	0.25 (0.06-1)
SLC31A1	0.36	0.71 (0.34-1.5)
ADAM10	0.11	1.7 (0.88-3.2)
LOXL4	0.0092	1.5 (1.1-2)
COX17	0.035	1.6 (1-2.6)
SORD	0.49	1.3 (0.61-2.8)
CYP1A1	0.84	0.78 (0.072-8.5)
TP53	0.49	1.1 (0.89-1.3)
SOD1	0.73	0.91 (0.55-1.5)
APP	0.64	0.89 (0.54-1.5)
AKT1	0.81	1.1 (0.6-1.9)
MTF2	0.86	0.93 (0.45-2)
ARF1	0.61	1.2 (0.57-2.6)
SUMF1	0.14	0.61 (0.32-1.2)
SNCA	0.3	0.72 (0.39-1.3)
SPATA5	0.72	0.84 (0.31-2.2)
PAM	0.32	0.8 (0.52-1.2)
FOXO1	0.81	0.93 (0.54-1.6)
ADAM17	0.48	1.2 (0.68-2.3)
ANKRD9	0.93	0.98 (0.59-1.6)
STEAP2	0.94	1 (0.43-2.5)
ATP13A2	0.17	0.6 (0.28-1.3)
S100A12	1	1 (0.26-3.8)
ALB	0.36	2.1 (0.43-10)
CASP3	0.73	0.88 (0.43-1.8)
STEAP1	0.43	0.86 (0.59-1.3)
ATP7A	0.27	0.65 (0.3-1.4)
COX11	0.0099	0.24 (0.083-0.71)
COA6	0.46	1.3 (0.69-2.3)
ADAM9	0.95	1 (0.64-1.6)
MT1E	0.12	1.2 (0.95-1.6)
CDK1	0.032	1.8 (1.1-3.1)
PTEN	0.21	1.5 (0.79-2.8)
PRND	0.76	0.95 (0.67-1.3)
PRNP	0.011	0.49 (0.28-0.85)
COMMD1	0.55	0.78 (0.34-1.8)
SNCG	0.41	0.85 (0.59-1.2)
CCS	0.23	1.4 (0.79-2.7)
ATOX1	0.56	0.83 (0.44-1.6)
JUN	0.31	0.83 (0.58-1.2)
LACC1	0.23	0.67 (0.34-1.3)
HEPHL1	0.78	1.2 (0.28-5.6)
F8	0.15	0.42 (0.13-1.4)
HSF1	0.96	1 (0.54-1.9)
ATP6V0A2	0.62	0.76 (0.25-2.3)
SP1	0.98	0.99 (0.36-2.7)
SNAI3	0.12	0.48 (0.19-1.2)
BACE1	0.46	1.2 (0.7-2.2)
MAPT	0.88	1.1 (0.4-2.9)
TMPRSS6	0.51	0.47 (0.052-4.3)
MT1X	0.13	1.3 (0.93-1.7)
MTF1	0.5	0.71 (0.26-1.9)
S100A13	0.00097	2.2 (1.4-3.5)
S100A5	0.19	0.62 (0.3-1.3)
MT1F	0.066	1.3 (0.98-1.7)
MT.CO2	0.68	0.92 (0.61-1.4)
F5	0.24	0.78 (0.52-1.2)
MT.CO1	0.22	0.75 (0.48-1.2)
DAXX	0.09	0.48 (0.21-1.1)
MT1H	0.011	1.5 (1.1-2.1)
MT1A	0.00023	1.6 (1.2-2.1)
MT1M	0.059	1.3 (0.99-1.8)
LCAT	0.72	0.88 (0.43-1.8)
ANG	0.27	1.3 (0.81-2.2)
COX19	0.35	1.4 (0.71-2.6)
AQP1	0.81	0.95 (0.65-1.4)

## Sheet: TableS5
Table S5. DEGs_riskscore
Genes	logFC	AveExpr	t	P.Value	adj.P.Val	B
GALNT14	1.80463	2.85545	6.86662	1.04501e-09	9.50545e-06	11.7035
RHBDL2	1.89589	3.78786	6.63674	2.92188e-09	1.77183e-05	10.7578
CGREF1	1.79761	3.15746	6.44783	6.75266e-09	3.07111e-05	9.98706
INSC	1.73943	3.64306	6.39463	8.5382e-09	3.10654e-05	9.77117
MSC	-1.75197	2.76873	-6.2753	1.44214e-08	4.37256e-05	9.28885
COL13A1	1.41072	2.70194	6.21147	1.90633e-08	4.95428e-05	9.03207
ANO5	1.97812	3.45175	5.93353	6.35362e-08	0.000141703	7.92445
COL11A2	2.61175	4.56399	5.91062	7.01035e-08	0.000141703	7.83397
PANX3	2.81304	5.22778	5.70533	1.68178e-07	0.000235345	7.02921
SMAD9	1.01351	2.16347	5.54303	3.33022e-07	0.000378646	6.40121
KAZALD1	1.37216	3.93804	5.51002	3.82287e-07	0.000399824	6.27444
RCOR2	1.44514	4.62936	5.50182	3.95604e-07	0.000399824	6.24298
SP7	2.08992	5.9146	5.42564	5.43116e-07	0.000430073	5.95185
SEMA3B	1.24272	2.68233	5.40524	5.91019e-07	0.000430073	5.87422
SLC36A2	1.35433	1.86146	5.30583	8.90577e-07	0.000566134	5.49774
PDGFD	1.32086	3.76774	5.3026	9.02479e-07	0.000566134	5.48555
TMTC2	1.04822	2.9487	5.26309	1.06119e-06	0.00061944	5.33686
GNAI1	1.03338	3.61091	5.24885	1.12484e-06	0.00061944	5.2834
CPE	1.59155	7.71554	5.2293	1.21835e-06	0.00061944	5.21012
LPAR3	1.19663	1.5924	5.21853	1.27309e-06	0.00061944	5.1698
COL24A1	1.24187	2.55914	5.21575	1.28756e-06	0.00061944	5.15943
FGFR3	1.61437	3.81074	5.21455	1.2939e-06	0.00061944	5.15492
CD36	1.26986	2.74962	5.09226	2.12438e-06	0.000898759	4.70019
NID2	-1.19298	3.6762	-5.03635	2.65999e-06	0.00109978	4.4941
RAMP1	1.3338	2.66905	5.01444	2.90414e-06	0.00117405	4.41364
IFITM5	2.79608	6.66706	4.99158	3.18213e-06	0.00120603	4.32988
SAMD11	1.43962	3.31629	4.9858	3.25632e-06	0.00120896	4.30877
SOST	2.52826	2.77082	4.92272	4.18577e-06	0.00141482	4.07882
PRSS35	1.58571	4.10207	4.92188	4.19966e-06	0.00141482	4.07579
CD24	1.71147	4.96557	4.91506	4.31475e-06	0.00142716	4.05103
FAT3	1.2157	2.94331	4.909	4.41966e-06	0.00143576	4.02904
VCAM1	-1.31367	2.35489	-4.88866	4.7903e-06	0.00151939	3.95532
CD82	-1.13505	3.89022	-4.88583	4.84415e-06	0.00151939	3.94509
TMEM119	1.17812	7.03339	4.85292	5.5161e-06	0.00170083	3.82621
ACTG2	-1.37637	1.409	-4.82911	6.05803e-06	0.00177754	3.74047
SMOC1	-1.29555	1.40733	-4.78553	7.18709e-06	0.0020115	3.58415
DLX4	1.49185	2.65327	4.75908	7.96939e-06	0.00218844	3.48968
SGMS2	1.11838	3.62827	4.75619	8.05988e-06	0.00218844	3.47936
DLX3	1.68156	4.26129	4.72177	9.21567e-06	0.00237042	3.35687
ENHO	1.37342	2.68977	4.72078	9.2513e-06	0.00237042	3.35334
F13A1	-1.34277	2.66588	-4.68629	1.05754e-05	0.00253143	3.23111
NOTUM	1.63328	2.71187	4.58493	1.56229e-05	0.00338928	2.87484
CORT	1.23027	2.10163	4.57395	1.62933e-05	0.00344661	2.8365
TNFRSF11B	1.01345	1.8752	4.54635	1.81037e-05	0.00369779	2.74038
QPCT	1.45376	3.52965	4.48702	2.26782e-05	0.00434276	2.53496
PHOSPHO1	1.91164	5.17998	4.48346	2.2986e-05	0.00435584	2.52268
ISLR	-2.32998	3.37152	-4.47021	2.41666e-05	0.00448611	2.47703
P4HA3	-1.05014	1.99014	-4.38231	3.36222e-05	0.0058813	2.1763
ALPL	1.76494	8.27879	4.36889	3.53491e-05	0.00612039	2.13072
CPNE5	1.07704	2.40309	4.30614	4.46307e-05	0.00681679	1.91864
SERPINE1	-1.07816	3.20231	-4.30147	4.54085e-05	0.00682703	1.90294
DIRAS1	1.04037	2.08071	4.29252	4.69361e-05	0.00684767	1.87286
TAGLN	-1.17106	3.62482	-4.29141	4.71281e-05	0.00684767	1.86915
MT1A	1.12329	1.59207	4.28969	4.74278e-05	0.00684767	1.86339
COL22A1	1.64492	2.63272	4.27851	4.94268e-05	0.00702479	1.82586
NGEF	1.07588	1.9934	4.27192	5.06407e-05	0.00708659	1.80382
SLC8A3	1.34666	2.27997	4.25067	5.47593e-05	0.00734191	1.73277
POSTN	-1.50702	5.7462	-4.22088	6.10785e-05	0.00767792	1.63359
MME	-1.29097	2.29592	-4.20645	6.43875e-05	0.00786133	1.58569
GBP1	-1.0682	2.80393	-4.1954	6.70376e-05	0.00804435	1.54908
ACTA2	-1.31346	4.41465	-4.19292	6.76458e-05	0.00804435	1.54088
LPL	1.05903	3.72064	4.18883	6.86619e-05	0.00811102	1.52735
PTH1R	1.24316	5.52242	4.15771	7.68881e-05	0.00879715	1.42469
IHH	1.05932	1.18789	4.05513	0.000111263	0.0108241	1.0898
SATB2	1.05515	3.68206	4.03641	0.000118957	0.0110898	1.02928
GAS1	-1.16229	3.91727	-4.01572	0.000128055	0.0117634	0.96259
LOXL1	-1.39566	4.3415	-4.00751	0.000131847	0.0119331	0.936194
SMPD3	1.5219	3.04569	3.99553	0.000137571	0.0123285	0.897755
RAC3	1.0508	3.6204	3.95323	0.000159757	0.0133931	0.762599
SOD3	-1.20111	3.52786	-3.91237	0.000184416	0.0142762	0.632955
ASS1	1.30731	3.81534	3.87305	0.000211563	0.0157736	0.509027
FOLR1	1.21015	2.67119	3.86869	0.000214795	0.0159492	0.495352
FAP	-1.0323	2.47033	-3.82051	0.000253825	0.0179673	0.344836
FAM166B	1.08806	1.1577	3.78793	0.00028397	0.0187173	0.243762
PTPRZ1	1.29657	1.86127	3.73011	0.000346046	0.0214125	0.0658873
PCOLCE2	1.0668	3.6786	3.7145	0.000364898	0.0220539	0.0182042
AIM2	-1.03179	1.58177	-3.70634	0.000375135	0.0223145	-0.00665898
KIF26A	1.00096	3.61322	3.67523	0.000416744	0.0236354	-0.101134
NNMT	-1.06084	4.86698	-3.67204	0.000421253	0.0236354	-0.110797
BAMBI	1.32914	5.05206	3.66067	0.000437701	0.0239839	-0.145178
PRRX2	1.14348	4.62507	3.64191	0.000466161	0.0247242	-0.201702
HMOX1	-1.1054	4.99063	-3.59113	0.000552305	0.0282234	-0.353711
FXYD6	1.07144	3.95264	3.55432	0.000623947	0.0304126	-0.462912
CA3	1.9352	4.5128	3.5477	0.000637743	0.0305968	-0.482482
MLC1	1.26089	2.41985	3.49631	0.000755002	0.0341666	-0.633384
AOC2	1.34611	3.15894	3.45579	0.000861543	0.0373171	-0.751241
SFRP4	-1.37248	4.39283	-3.44371	0.00089596	0.0381717	-0.786185
BMP8B	1.10092	3.43275	3.41004	0.00099882	0.0412967	-0.883067
CCDC3	1.01282	4.70116	3.3991	0.00103458	0.0419496	-0.9144
CXCL13	-1.06496	1.56278	-3.31052	0.00137181	0.0492228	-1.16532

## Sheet: TableS6
Table S6. Functional enrichment of DEGs based on CMRGs-related riskscores
GO	Category	Description	Count	%	Log10(P)	Log10(q)
GO:0031012	GO Cellular Components	extracellular matrix	20	22.22	-15.61	-11.54
GO:0001503	GO Biological Processes	ossification	14	15.56	-12.95	-9.07
GO:0007584	GO Biological Processes	response to nutrient	8	8.89	-7.8	-4.65
GO:0008201	GO Molecular Functions	heparin binding	8	8.89	-7.33	-4.26
GO:0071363	GO Biological Processes	cellular response to growth factor stimulus	11	12.22	-6.63	-3.58
GO:0030278	GO Biological Processes	regulation of ossification	6	6.67	-5.79	-2.85
GO:0001649	GO Biological Processes	osteoblast differentiation	6	6.67	-5.43	-2.54
GO:0010035	GO Biological Processes	response to inorganic substance	10	11.11	-5.32	-2.46
GO:0009617	GO Biological Processes	response to bacterium	11	12.22	-5.11	-2.26
GO:0016641	GO Molecular Functions	oxidoreductase activity, acting on the CH-NH2 group of donors, oxygen as acceptor	3	3.33	-4.86	-2.08
GO:0009725	GO Biological Processes	response to hormone	11	12.22	-4.65	-1.92
GO:0016055	GO Biological Processes	Wnt signaling pathway	7	7.78	-4.65	-1.92
GO:0001568	GO Biological Processes	blood vessel development	9	10	-4.62	-1.9
GO:0043627	GO Biological Processes	response to estrogen	4	4.44	-4.21	-1.56
GO:0032732	GO Biological Processes	positive regulation of interleukin-1 production	4	4.44	-4.14	-1.51
GO:0042578	GO Molecular Functions	phosphoric ester hydrolase activity	7	7.78	-4	-1.38

## Sheet: TableS7
Table S6. Immunotherapy-predicted pathways signatures
Pathway	Genes
IFN-γ_signature	TIGIT,CD27,CD8A,PDCD1LG2,LAG3,CD274,CXCR6,CMKLR1,NKG7,CCL5,PSMB10,IDO1,CXCL9,HLA-DQA1,CD276,STAT1,HLA-DRB1,HLA-E
APM_signal	B2M,HLA-A,HLA-B,HLA-C,TAP1,TAP2
Base_excision_repair	FEN1,LIG1,NEIL3,PARP1,PARP2,PCNA,POLE,POLE2,UNG
Cell_cycle	BUB1,BUB1B,CCNA2,CCNB2,CCNE1,CCNE2,CDC20,CDC25A,CDC25C,CDC6,CDK1,CDK2,CDKN2A,DBF4,E2F1,E2F2,ESPL1,MAD2L1,MAD2L2,MCM2,MCM4,MCM6,MCM7,ORC1,ORC6,PCNA,PLK1,SKP2,SMC3,TFDP1,TTK,YWHAB
DNA_replication	DNA2,FEN1,LIG1,MCM2,MCM4,MCM6,MCM7,PCNA,POLA2,POLE,POLE2,PRIM1,PRIM2,RFC2,RFC3,RFC4,RFC5,RNASEH2A,RPA1,RPA3
Fanconi_anemia_pathway	BLM,BRCA1,BRCA2,BRIP1,EME1,ERCC4,FANCA,FANCB,FANCD2,FANCI,PALB2,RAD51,RAD51C,RMI1,RMI2,RPA1,RPA3,TOP3A,UBE2T
Homologous_recombination	BLM,BRCA2,EME1,RAD51,RAD51C,RAD54L,RPA1,RPA3,TOP3A,XRCC2,XRCC3
MicroRNAs_in_cancer	BRCA1,CCNE1,CCNE2,CDC25A,CDC25C,CDCA5,CDKN2A,DNMT1,E2F1,E2F2,EZH2,KIF23,STMN1,TRIM71
Mismatch_repair	EXO1,LIG1,PCNA,RFC2,RFC3,RFC4,RFC5,RPA1,RPA3
Nucleotide_excision_repair	CETN2,ERCC4,LIG1,PCNA,POLE,POLE2,RFC2,RFC3,RFC4,RFC5,RPA1,RPA3
Oocyte_meiosis	AURKA,BUB1,CCNB2,CCNE1,CCNE2,CDC20,CDC25C,CDK1,CDK2,ESPL1,FBXO5,MAD2L1,MAD2L2,PLK1,SGOL1,SMC3,YWHAB
p53_signaling_pathway	CCNB2,CCNE1,CCNE2,CDK1,CDK2,CDKN2A,GTSE1,PPM1D,RFWD2,RRM2
Progesterone-mediated_oocyte_maturation	BUB1,CCNA2,CCNB2,CDC25A,CDC25C,CDK1,CDK2,MAD2L1,MAD2L2,PLK1
Proteasome	IFNG,PSMA4,PSMB2,PSMB4,PSMC4,PSMD4,PSMD7
Pyrimidine_metabolism	CTPS1,DTYMK,POLA2,POLE,POLE2,PRIM1,PRIM2,RRM2,TYMS
Spliceosome	HNRNPM,LSM3,LSM4,LSM5,MAGOHB,PRPF19,SF3B2,SF3B3,SF3B4,SNRNP40,SNRPA1,SNRPC,USP39,WBP11
Systemic_lupus_erythematosus	H2AFV,H2AFZ,HIST1H2AB,HIST1H2AG,HIST1H2AH,HIST1H2AI,HIST1H2AM,HIST1H2BC,HIST1H2BD,HIST1H2BF,HIST1H2BJ,HIST1H2BK,HIST1H2BL,HIST1H2BN,HIST1H2BO,HIST1H3B,HIST1H3D,HIST1H3H,HIST1H4A,HIST1H4B,HIST2H2AB,HIST2H2AC,HIST2H2BE,HIST2H2BF,HIST
Viral_carcinogenesis	CCNA2,CCNE1,CCNE2,CDC20,CDK1,CDK2,CDKN2A,CREB3L4,GTF2E1,HIST1H2BC,HIST1H2BD,HIST1H2BF,HIST1H2BJ,HIST1H2BK,HIST1H2BL,HIST1H2BN,HIST1H2BO,HIST1H4A,HIST1H4B,HIST2H2BE,HIST2H2BF,SKP2,YWHAB
EGFR_ligands	EGFR,AREG,AREGB,EREG,HBEGF,TGFA
FGFR3-coexpressed_genes	FGFR3,TP63,IRS1,SEMA4B,PTPN13,TMPRSS4
PPARG_network	PPARG,IGFBP3,GDF15,MYH14,IHH,OCLN,AQP3,SCNN1G,PLIN5,KRT19,GPT,CYP4B1,UGT1A7,DGAT2,KRT20,SNCG,GSTA1,ACADL,BDH1,HMGCS2,LIPE
WNT-β-catenin_network	CTNNB1,TFF1,HAPLN1,IHH,WNT7B,BMP7,SEMA5A,SCN5A,ERBB3,TSPAN8,EPCAM,TH,GPX2,GAD1,HSD17B2,KRT7,NOX1,CYB5A,CYP4F12,ID4,SIM2,MECOM,MSX2,KLF5,SMAD6,POU5F1,FOXQ1,GATA2,GATA3,EMX2
IDH1	IDH1
KDM6B	KDM6B
VEGFA	VEGFA
Hypoxia	CAV1,COL5A1,ITGA5,P4HA2,SLC16A1,TGFBI,DPYSL2,SRPX,TRAM2,SYDE1,LRP1,PDLIM2,SAV1,AHNAK2,CAD,CYP1B1,DAAM1,DSC2,SLC2A3,FUT11,GLG1,GULP1,LDLR,THBS4
Cell_cycle	ABL1,ANAPC1,ANAPC10,ANAPC11,ANAPC13,ANAPC2,ANAPC4,ANAPC5,ANAPC7,ATM,ATR,BUB1,BUB1B,BUB3,CCNA1,CCNA2,CCNB1,CCNB2,CCNB3,CCND1,CCND2,CCND3,CCNE1,CCNE2,CCNH,CDC14A,CDC14B,CDC16,CDC20,CDC23,CDC25A,CDC25B,CDC25C,CDC26,CDC27,CD
DNA_replication	DNA2,FEN1,LIG1,MCM2,MCM3,MCM4,MCM5,MCM6,MCM7,PCNA,POLA1,POLA2,POLD1,POLD2,POLD3,POLD4,POLE,POLE2,POLE3,POLE4,PRIM1,PRIM2,RFC1,RFC2,RFC3,RFC4,RFC5,RNASEH1,RNASEH2A,RNASEH2B,RNASEH2C,RPA1,RPA2,RPA3,RPA4,SSBP1

## Sheet: TableS8
Table S7. Cancer immunity cycles signatures
Signature	Genes
step 1	IL10,TGFB1,HMGB1,ANXA1,CALR,CXCL10,PDIA3,HSPA1A,HSPA1B,HSPA2,HSPA8,HSPA4,HSPA14,HSPA5,HSPA6,HSPA9,HSPA13,HSPA7,HSPA8,HSPA12A,HSPA12B,HSP90AA1,HSP90AB1,HSP90B1,IFNA2,IFNA1,IFNA13,IFNA6,IFNA21,IFNA4,IFNA8,IFNA5,IFNA7,IFNA14,IFNA16,IFNA10,IFNA17,IFNB1,IFNE,IFNW1
step 2	TNF,IL1A,IL1B,IFNA2,IFNA1,IFNA13,IFNA6,IFNA21,IFNA4,IFNA8,IFNA5,IFNA7,IFNA14,IFNA16,IFNA10,IFNA17,CD40LG,CD40,NT5C,HMGB1,TLR1,TLR2,TLR3,TLR4,TLR5,TLR6,TLR7,TLR8,TLR9,TLR10,HLAA,B2M,TAP1,IL10,IL4,IL13
step 3	CD3D,CD3E,CD3G,CD247,CD28,TNFRSF9,TNFSF9,TNFRSF4,TNFSF4,CD27,CD70,TNFRSF14,TNFSF14,CD40,CD40LG,TNFRSF18,TNFSF18,TNFRSF25,TNFSF15,TNFRSF8,TNFSF8,HAVCR1,TIMD4,SLAMF7,SLAMF6,SLAMF1,SLAMF9,SLAMF8,CD2,CD48,CD58,CD226,ICOS,ICOSLG,KLRK1,MICA,MICB,RAET1E,RAET1G,CRTAM,CADM1,CTLA4,PDCD1,PDCD1LG2,CD274,CD160,TNFRSF14,BTLA,VSIR,LAIR1,HAVCR1,HAVCR2,LGALS9,TIMD4,CD244,CD48,TIGIT,NECTIN3,LAG3,IL2,IL12A,IL12B
step 4 B cell	CXCR5,CXCL13
Basophil	CCL24,CCL26
CD4 T cell	CCL19,CX3CL1,CXCL16
CD8 T cell	CCR5,CXCR3,CXCL10,CXCL9,CCL20,CXCL11,CX3CL1,CXCL16
Dendritic cell	CCR7,CCL3,CCL4,CCL5,CCL21
Eosinophil	CCL11,CCL24,CCL26
Macrophage	CSF1,CCL2,CCL3,CCL4,CCL5
MDSC	CXCR2,CXCL5
Monocyte	CCL2,CCL7,CX3CL1
Neutrophil	CXCL1,CXCL2,CXCL3,CXCL8,CXCL6,CXCL5
NK cell	CXCR3,CXCL10,CXCL9,CCL3,CCL4,CCL5,CXCL11,CX3CL1
T cell	CXCR5,CCR7,CXCL9,CCL3,CCL4,CCL5,CCL19,CCL21,CX3CL1,CXCL13
TH1 cell	CXCR3,CXCL10,CXCL9,CXCL11
TH17 cell	CCR6,CCL20,CXCL12,CXCR4
Th2 cell	CCL1,CCL17,CCL22
TH22 cell	CCR6,CCL20
Treg cell	CCR4,CCR10,CCL1,CCL17,CCL22,CCL28
step 5	STAT1,IRF5,KLF2,ITGB2,ICAM1,EZH2,DNMT1,VEGFA,EDNRB
step 6	CD28,ICOS,ICOSLG,TNFRSF9,TNFSF9,CD27,CD70,TNFRSF4,TNFSF4,TNFSF14,CD40,CD40LG,HLAA,B2M,TAP1,BIRC5,MDM2,MAGEA4,TP53,PDCD1,PDCD1LG2,CD274,CTLA4,BTLA,VTCN1
step 7	IFNG,GZMB,PRF1,PDCD1,SMC3,VTCN1,HAVCR2,MICA,MICB,BTLA,VSIR,LAG3,IDO1,IDO2,ARG1,ARG2,NOS1,NOS2,NOS3,TGFB1,IL10,CCL28,CXCL12,CCL2,CXCL8
